# Supplementary material for: Zinc Finger Protein-Based Prognostic Signature Predicts Survival in Lung Adenocarcinoma
Source: Cancers (Basel). 2025 Jun 30;17(13):2203. doi: 10.3390/cancers17132203 (PMC12248513; doi:10.3390/cancers17132203)
Supplement: Supplementary file 1 [file cancers-17-02203-s001.zip]

Archive with 1 entries (1 files):
- cancers-3686843-supplementary.pdf
